# Supplementary material for: Multifactorial Genetic and Environmental Hedgehog Pathway Disruption Sensitizes Embryos to Alcohol‐Induced Craniofacial Defects
Source: Alcohol Clin Exp Res. 2020 Aug 30;44(10):1988–96. doi: 10.1111/acer.14427 (PMC7692922; doi:10.1111/acer.14427)
Supplement: Supplementary file 1 — Data S1 ANOVA p‐value summary. [file ACER-44-1988-s001.xlsx]

## Sheet: Sheet1
Figure 2 ANOVA p-value summary
Tukey's multiple comparisons test	Mean Diff.	95.00% CI of diff.	Significant?	Summary	Adjusted P Value
Control vs. 1% ethanol	0.09285	-0.008878 to 0.1946	No	ns	0.0869
Control vs. 25 μM PBO	0.1066	0.003911 to 0.2093	Yes	*	0.0387
Control vs. 1% ethanol + 25 μM PBO	0.4338	0.3370 to 0.5307	Yes	****	<0.0001
1% ethanol vs. 25 μM PBO	0.01378	-0.09355 to 0.1211	No	ns	0.9871
1% ethanol vs. 1% ethanol + 25 μM PBO	0.341	0.2393 to 0.4427	Yes	****	<0.0001
25 μM PBO vs. 1% ethanol + 25 μM PBO	0.3272	0.2245 to 0.4299	Yes	****	<0.0001
Figure 3 ANOVA p-value summary
Tukey's multiple comparisons test	Mean Diff.	95.00% CI of diff.	Significant?	Summary	Adjusted P Value
Control vs. 1% ethanol	0.09285	-0.008878 to 0.1946	No	ns	0.0869
Control vs. 25 μM PBO	0.1066	0.003911 to 0.2093	Yes	*	0.0387
Control vs. 1% ethanol + 25 μM PBO	0.4338	0.3370 to 0.5307	Yes	****	<0.0001
1% ethanol vs. 25 μM PBO	0.01378	-0.09355 to 0.1211	No	ns	0.9871
1% ethanol vs. 1% ethanol + 25 μM PBO	0.341	0.2393 to 0.4427	Yes	****	<0.0001
25 μM PBO vs. 1% ethanol + 25 μM PBO	0.3272	0.2245 to 0.4299	Yes	****	<0.0001
Control WT vs. Combo HET	0.4318	0.2652 to 0.5985	Yes	****	<0.0001
Control HET vs. 0.5% ETOH WT	0.01643	-0.1502 to 0.1830	No	ns	>0.9999
Control HET vs. 0.5% ETOH HET	0.227	0.05023 to 0.4037	Yes	**	0.0031
Control HET vs. 3.125uM PBO WT	-0.008143	-0.1793 to 0.1630	No	ns	>0.9999
Control HET vs. 3.125uM PBO HET	0.2021	0.03099 to 0.3732	Yes	**	0.0091
Control HET vs. Combo WT	0.1692	0.01617 to 0.3223	Yes	*	0.0192
Control HET vs. Combo HET	0.3877	0.2211 to 0.5544	Yes	****	<0.0001
0.5% ETOH WT vs. 0.5% ETOH HET	0.2105	0.04391 to 0.3772	Yes	**	0.0038
0.5% ETOH WT vs. 3.125uM PBO WT	-0.02457	-0.1852 to 0.1361	No	ns	0.9998
0.5% ETOH WT vs. 3.125uM PBO HET	0.1857	0.02503 to 0.3463	Yes	*	0.0118
0.5% ETOH WT vs. Combo WT	0.1528	0.01154 to 0.2941	Yes	*	0.0241
0.5% ETOH WT vs. Combo HET	0.3713	0.2155 to 0.5272	Yes	****	<0.0001
0.5% ETOH HET vs. 3.125uM PBO WT	-0.2351	-0.4062 to -0.06399	Yes	**	0.0011
0.5% ETOH HET vs. 3.125uM PBO HET	-0.02485	-0.1960 to 0.1463	No	ns	0.9998
0.5% ETOH HET vs. Combo WT	-0.05774	-0.2108 to 0.09532	No	ns	0.941
0.5% ETOH HET vs. Combo HET	0.1608	-0.005840 to 0.3274	No	ns	0.067
3.125uM PBO WT vs. 3.125uM PBO HET	0.2103	0.04494 to 0.3756	Yes	**	0.0035
3.125uM PBO WT vs. Combo WT	0.1774	0.03083 to 0.3239	Yes	**	0.0068
3.125uM PBO WT vs. Combo HET	0.3959	0.2352 to 0.5565	Yes	****	<0.0001
3.125uM PBO HET vs. Combo WT	-0.03289	-0.1794 to 0.1137	No	ns	0.9971
3.125uM PBO HET vs. Combo HET	0.1856	0.02498 to 0.3463	Yes	*	0.0118
Combo WT vs. Combo HET	0.2185	0.07726 to 0.3598	Yes	***	0.0001
